# Supplementary material for: Association of Oral or Intravenous Vitamin C Supplementation with Mortality: A Systematic Review and Meta-Analysis
Source: Nutrients. 2023 Apr 12;15(8):1848. doi: 10.3390/nu15081848 (PMC10146309; doi:10.3390/nu15081848)
Supplement: Supplementary file 1 [file nutrients-15-01848-s001.zip]

Archive with 14 entries (14 files):
- supplemental figure S1.png
- supplemental figure S10.png
- supplemental figure S2.png
- supplemental figure S3.png
- supplemental figure S4.png
- supplemental figure S5.png
- supplemental figure S6.png
- supplemental figure S7.png
- supplemental figure S8.png
- supplemental figure S9.png
- supplemental Table S1.pdf
- supplemental Table S2.pdf
- supplemental Table S3 .pdf
- supplemental Table S4.pdf
